# Supplementary material for: A new quadrannulate species of Orobdella (Hirudinida, Arhynchobdellida, Orobdellidae) from central Honshu, Japan
Source: Zookeys. 2014 Oct 13;(445):57–76. doi: 10.3897/zookeys.445.7999 (PMC4205740; doi:10.3897/zookeys.445.7999)
Supplement: XML Treatment for Orobdellidae [file zookeys.445.7999-treatment1.xml]

<!DOCTYPE tp:taxon-treatment
  PUBLIC "-//TaxonX//DTD Taxonomic Treatment Publishing DTD v0 20100105//EN" "tax-treatment-NSO.dtd">
<tp:taxon-treatment xmlns:tp="http://www.plazi.org/taxpub"><tp:treatment-meta><kwd-group><label>Taxon classification</label><kwd><named-content content-type="kingdom">Animalia</named-content></kwd><kwd><named-content content-type="order">Arhynchobdellida</named-content></kwd><kwd><named-content content-type="family">Orobdellidae</named-content></kwd></kwd-group><mixed-citation publication-type="journal"><person-group><name><surname>Nakano</surname><given-names>Takafumi</given-names></name></person-group><article-title>A new quadrannulate species of <italic><tp:taxon-name><tp:taxon-name-part taxon-name-part-type="genus">Orobdella</tp:taxon-name-part></tp:taxon-name></italic> (<tp:taxon-name><tp:taxon-name-part taxon-name-part-type="class">Hirudinida</tp:taxon-name-part></tp:taxon-name>, <tp:taxon-name><tp:taxon-name-part taxon-name-part-type="order">Arhynchobdellida</tp:taxon-name-part></tp:taxon-name>, <tp:taxon-name><tp:taxon-name-part taxon-name-part-type="family">Orobdellidae</tp:taxon-name-part></tp:taxon-name>) from central Honshu, Japan</article-title><source>Zookeys</source><day>13</day><month>10</month><year>2014</year><volume>2014</volume><issue>445</issue><fpage>57</fpage><lpage>76</lpage><pub-id pub-id-type="doi">10.3897/zookeys.445.7999</pub-id></mixed-citation></tp:treatment-meta><tp:nomenclature><label>Family</label><tp:taxon-name>
                        <tp:taxon-name-part taxon-name-part-type="family">Orobdellidae</tp:taxon-name-part>
                        <object-id xmlns:xlink="http://www.w3.org/1999/xlink" content-type="zoobank" xlink:type="simple">http://zoobank.org/5F5BABE8-BD26-4FC7-9593-F73E62E26122</object-id>
                    </tp:taxon-name><tp:taxon-authority>Nakano, Ramlah &amp; Hikida, 2012</tp:taxon-authority></tp:nomenclature></tp:taxon-treatment>
