# Supplementary material for: A new quadrannulate species of Orobdella (Hirudinida, Arhynchobdellida, Orobdellidae) from central Honshu, Japan
Source: Zookeys. 2014 Oct 13;(445):57–76. doi: 10.3897/zookeys.445.7999 (PMC4205740; doi:10.3897/zookeys.445.7999)
Supplement: XML Treatment for Orobdella masaakikuroiwai [file zookeys.445.7999-treatment3.xml]

<!DOCTYPE tp:taxon-treatment
  PUBLIC "-//TaxonX//DTD Taxonomic Treatment Publishing DTD v0 20100105//EN" "tax-treatment-NSO.dtd">
<tp:taxon-treatment xmlns:tp="http://www.plazi.org/taxpub"><tp:treatment-meta><kwd-group><label>Taxon classification</label><kwd><named-content content-type="kingdom">Animalia</named-content></kwd><kwd><named-content content-type="order">Arhynchobdellida</named-content></kwd><kwd><named-content content-type="family">Orobdellidae</named-content></kwd></kwd-group><mixed-citation publication-type="journal"><person-group><name><surname>Nakano</surname><given-names>Takafumi</given-names></name></person-group><article-title>A new quadrannulate species of <italic><tp:taxon-name><tp:taxon-name-part taxon-name-part-type="genus">Orobdella</tp:taxon-name-part></tp:taxon-name></italic> (<tp:taxon-name><tp:taxon-name-part taxon-name-part-type="class">Hirudinida</tp:taxon-name-part></tp:taxon-name>, <tp:taxon-name><tp:taxon-name-part taxon-name-part-type="order">Arhynchobdellida</tp:taxon-name-part></tp:taxon-name>, <tp:taxon-name><tp:taxon-name-part taxon-name-part-type="family">Orobdellidae</tp:taxon-name-part></tp:taxon-name>) from central Honshu, Japan</article-title><source>Zookeys</source><day>13</day><month>10</month><year>2014</year><volume>2014</volume><issue>445</issue><fpage>57</fpage><lpage>76</lpage><pub-id pub-id-type="doi">10.3897/zookeys.445.7999</pub-id></mixed-citation></tp:treatment-meta><tp:nomenclature><tp:taxon-name>
                        <tp:taxon-name-part taxon-name-part-type="genus">Orobdella</tp:taxon-name-part>
                        <tp:taxon-name-part taxon-name-part-type="species">masaakikuroiwai</tp:taxon-name-part>
                        <object-id xmlns:xlink="http://www.w3.org/1999/xlink" content-type="zoobank" xlink:type="simple">http://zoobank.org/72F9627C-763A-49D9-9C97-E15B2FD856AA</object-id>
                    </tp:taxon-name><tp:taxon-status xmlns:xlink="http://www.w3.org/1999/xlink" xlink:type="simple">sp. n.</tp:taxon-status><xref ref-type="fig" rid="F2">Figs 2</xref><xref ref-type="fig" rid="F3">, 3</xref><xref ref-type="fig" rid="F4">, 4</xref><xref ref-type="fig" rid="F5">, 5</xref></tp:nomenclature><tp:treatment-sec sec-type="Diagnosis"><title>Diagnosis.</title><p>Body length of mature individual less than 4 cm. Somite IV uniannulate, somites VIII–XXV quadrannulate. Clitellum in XI b5 to XIII a2. Pharynx reaching to XIV. Gastropore conspicuous in middle of XIII a1. Gastroporal duct bulbous, winding at junction with gastropore. Male gonopore in middle of XI b6, female gonopore inconspicuous in middle of XIII a1, behind gastropore, gonopores separated by 1/2 + 4 + 1/2 annuli. Paired epididymides in XV/XVI–XVI b5/b6 to XVII b5/b6–XVIII/XIX, occupying 7–10 annuli (i.e. one and a half to two and a half somites). Atrial cornua developed, ovate.</p></tp:treatment-sec><tp:treatment-sec sec-type="Type materials (see Fig. 1 for the locality number)"><title>Type materials (see Fig. <xref ref-type="fig" rid="F1">1</xref> for the locality number).</title><p><bold>Holotype.</bold> KUZ Z694, holotype, dissected, collected from under a rock along a forest road at Mt. Mitsugaisan, Ina, Nagano Pref., Japan (<named-content xmlns:xlink="http://www.w3.org/1999/xlink" content-type="dwc:verbatimCoordinates" xlink:type="simple">35°47.72'N, 138°04.70'E</named-content>; Alt. 875 m; locality number 4), by TN on 20 July 2012.</p><p><bold>Paratypes.</bold> Four paratypes from the type locality by TN on 20 July 2012: KUZ Z690, Z691 (<named-content xmlns:xlink="http://www.w3.org/1999/xlink" content-type="dwc:verbatimCoordinates" xlink:type="simple">35°47.72'N, 138°04.69'E</named-content>; Alt: 872 m), and KUZ Z692, Z693 (<named-content xmlns:xlink="http://www.w3.org/1999/xlink" content-type="dwc:verbatimCoordinates" xlink:type="simple">35°47.74'N, 138°04.69'E</named-content>; Alt: 872 m). KUZ Z693, dissected.</p></tp:treatment-sec><tp:treatment-sec sec-type="Additional materials (see Fig. 1 and Table 1 for the locality numbers)"><title>Additional materials (see Fig. <xref ref-type="fig" rid="F1">1</xref> and Table <xref ref-type="table" rid="T1">1</xref> for the locality numbers).</title><p>In total, 11 specimens examined. KUZ Z684–Z686 (three specimens), collected from under rocks in Akiruno (locality number 1), by TN: KUZ Z684, from along a mountain trail at Mt. Kariyoseyama (<named-content xmlns:xlink="http://www.w3.org/1999/xlink" content-type="dwc:verbatimCoordinates" xlink:type="simple">35°42.37'N, 139°12.03'E</named-content>; Alt. 341 m) on 29 March 2010; KUZ Z685, from along Ohikagedori Road (<named-content xmlns:xlink="http://www.w3.org/1999/xlink" content-type="dwc:verbatimCoordinates" xlink:type="simple">35°43.33'N, 139°11.98'E</named-content>; Alt. 230 m) on 30 March 2010; KUZ Z686, from along Bonborisen Forest Road (<named-content xmlns:xlink="http://www.w3.org/1999/xlink" content-type="dwc:verbatimCoordinates" xlink:type="simple">35°47.73'N, 139°11.01'E</named-content>; Alt. 284 m) on 30 March 2010. KUZ Z687, Z688 (two specimens), from under rocks along a forest road in Namesawakeikoku Valley (locality number 2), by TN on 9 July 2011: KUZ Z687 (<named-content xmlns:xlink="http://www.w3.org/1999/xlink" content-type="dwc:verbatimCoordinates" xlink:type="simple">34°50.59'N, 138°54.69'E</named-content>; Alt. 551 m); KUZ Z688 (<named-content xmlns:xlink="http://www.w3.org/1999/xlink" content-type="dwc:verbatimCoordinates" xlink:type="simple">34°50.50'N, 138°54.59'E</named-content>; Alt. 576 m). KUZ Z689, from under fallen leaves along a forest road at Shirabisotoge Pass (<named-content xmlns:xlink="http://www.w3.org/1999/xlink" content-type="dwc:verbatimCoordinates" xlink:type="simple">35°26'N, 138°01'E</named-content>; Alt. 1840 m; locality number 5), by Yoshiko Yamane on 14 October 2011. KUZ Z695, Z696 (two specimens), from under rocks in Shiojidaira Nature Park (locality no 7), by TN on 10 August 2012: KUZ Z695 (<named-content xmlns:xlink="http://www.w3.org/1999/xlink" content-type="dwc:verbatimCoordinates" xlink:type="simple">35°40.62'N, 137°50.48'E</named-content>; Alt. 1304 m); KUZ Z696 (<named-content xmlns:xlink="http://www.w3.org/1999/xlink" content-type="dwc:verbatimCoordinates" xlink:type="simple">35°40.66'N, 137°50.48'E</named-content>; Alt. 1315 m). KUZ Z697, Z698 (two specimens), from under rocks along a mountain stream in Ikuta (locality no 6), by TN on 10 August 2012: KUZ Z697 (<named-content xmlns:xlink="http://www.w3.org/1999/xlink" content-type="dwc:verbatimCoordinates" xlink:type="simple">35°33.67'N, 138°00.04'E</named-content>; Alt. 1098 m); KUZ Z698 (<named-content xmlns:xlink="http://www.w3.org/1999/xlink" content-type="dwc:verbatimCoordinates" xlink:type="simple">35°33.68'N, 138°00.04'E</named-content>; Alt. 1099 m). KUZ Z699, from under fallen leaves near Shibunoyu <!--PageBreak-->(<named-content xmlns:xlink="http://www.w3.org/1999/xlink" content-type="dwc:verbatimCoordinates" xlink:type="simple">36°02.1'N, 138°19.5'E</named-content>; Alt. 1860 m; locality number 3), by Yume Imada on 6 October 2012. KUZ Z684, Z687, Z689, Z696, Z697 and Z699 (six specimens), dissected.</p></tp:treatment-sec><tp:treatment-sec sec-type="Etymology"><title>Etymology.</title><p>The specific name is a noun in the genitive case formed directly from the name of Mr Masaaki Kuroiwa, who generously accompanied the field survey in Nagano Prefecture.</p></tp:treatment-sec><tp:treatment-sec sec-type="Description of holotype"><title>Description of holotype.</title><p>Body firm and muscular, elongate, with constant width in caudal direction, dorsoventrally compressed, BL 34.0 mm, BW 3.42 mm (Fig. <xref ref-type="fig" rid="F2">2</xref>). Caudal sucker ventral, elliptic, CL 1.7 mm (minor axis), CW 1.9 mm (major axis) (Figs <xref ref-type="fig" rid="F2">2B</xref>, <xref ref-type="fig" rid="F3">3D</xref>).</p><fig id="F2" position="float" orientation="portrait"><label>Figure 2.</label><caption><p><italic><tp:taxon-name><tp:taxon-name-part taxon-name-part-type="genus">Orobdella</tp:taxon-name-part> <tp:taxon-name-part taxon-name-part-type="species">masaakikuroiwai</tp:taxon-name-part></tp:taxon-name></italic> sp. n., holotype, KUZ Z694. <bold>A</bold> Dorsal and <bold>B</bold> ventral views. Scale bar, 5 mm.</p></caption><graphic xmlns:xlink="http://www.w3.org/1999/xlink" xlink:href="zookeys-445-057-g002.jpg" position="float" orientation="portrait" xlink:type="simple" id="oo_32585.jpg"/></fig><fig id="F3" position="float" orientation="portrait"><label>Figure 3.</label><caption><p><italic><tp:taxon-name><tp:taxon-name-part taxon-name-part-type="genus">Orobdella</tp:taxon-name-part> <tp:taxon-name-part taxon-name-part-type="species">masaakikuroiwai</tp:taxon-name-part></tp:taxon-name></italic> sp. n., holotype, KUZ Z694. <bold>A</bold> Dorsal and <bold>B</bold> ventral views of somites I–VIII. <bold>C</bold> Dorsal and <bold>D</bold> ventral views of somites XXV–XXVII and caudal sucker. <bold>E</bold> Ventral view of somites X–XIII. <bold>F</bold> Ventral view of gastropore and female gonopore. G Ventral view of gastroporal duct. Scale bars, 1 mm (<bold>E</bold>), 0.5 mm (<bold>A</bold>–<bold>D</bold>, <bold>G</bold>) and 0.25 mm (<bold>F</bold>). Abbreviations: af, annular furrow; an, anus; cl, clitellum; cp, crop; fg, female gonopore; gd, gastroporal duct; gp, gastropore; mg, male gonopore; np, nephridiopore; and ph, pharynx.</p></caption><graphic xmlns:xlink="http://www.w3.org/1999/xlink" xlink:href="zookeys-445-057-g003.jpg" position="float" orientation="portrait" xlink:type="simple" id="oo_32586.jpg"/></fig><p>Somite I completely merged with prostomium (Fig. <xref ref-type="fig" rid="F3">3A</xref>). Somites II–IV uniannulate, II not separated from I (Fig. <xref ref-type="fig" rid="F3">3A</xref>). Somite V biannulate, (a1 + a2) = a3; a3 forming posterior margin of oral sucker (Fig. <xref ref-type="fig" rid="F3">3A, B</xref>). Somites VI, VII triannulate, a1 = a2 = a3 (Fig. <xref ref-type="fig" rid="F3">3A, B</xref>). Somites VIII–XXV quadrannulate, a1 = a2 = b5 = b6 (Fig. <xref ref-type="fig" rid="F3">3A–E</xref>); b5 of X and a2 of XIII respectively being first and last annuli of clitellum (Fig. <xref ref-type="fig" rid="F3">3E</xref>). Somite XXVI triannulate, with slight furrow in a3, a1 &gt; a2 &lt; a3 (b5 = b6); a3 being ventrally last complete annuls (Fig. <xref ref-type="fig" rid="F3">3C, D</xref>). Somite XXVII biannulate, with slight dorsal furrow in last annulus; anus behind it with no post-anal annulus (Fig. <xref ref-type="fig" rid="F3">3C</xref>).</p><p>Anterior ganglionic mass in VI a2 and a3. Ganglia VII–X, of each somite, in a2 (Fig. <xref ref-type="fig" rid="F4">4A</xref>). Ganglion XI in a2 and b5 (Fig. <xref ref-type="fig" rid="F4">4A</xref>). Ganglia XII–XVIII, of each somite, in a2 (Fig. <xref ref-type="fig" rid="F4">4A</xref>). Ganglia XIX, XX, of each somite, in a1 and a2. Ganglia XXI, XXII, of each somite, in a2. Ganglion XXIII in a1 and a2. Ganglion XXIV in a1. Ganglion XXV in XXIV b6 and XXV a1. Ganglion XXVI in b5 and b6 of XXV. Posterior ganglionic mass in a1–a3 of XXVI.</p><fig id="F4" position="float" orientation="portrait"><label>Figure 4.</label><caption><p><italic><tp:taxon-name><tp:taxon-name-part taxon-name-part-type="genus">Orobdella</tp:taxon-name-part> <tp:taxon-name-part taxon-name-part-type="species">masaakikuroiwai</tp:taxon-name-part></tp:taxon-name></italic> sp. n., holotype, KUZ Z694. <bold>A</bold> Dorsal view of reproductive system including ventral nervous system. <bold>B</bold> Dorsal, <bold>C</bold> lateral, and <bold>D</bold> ventral views of male atrium: <bold>B</bold> including position of ganglion XI. <bold>E</bold> Dorsal view of female reproductive system including position of ganglion III. Scale bars, 1 mm (<bold>A</bold>) and 0.25 mm (<bold>B</bold>–<bold>E</bold>). Abbreviations: ac, atrial cornua; at, atrium; cod, common oviduct; ed, ejaculatory duct; ep, epididymis; gp, gastropore; od, oviduct; ov, ovisac; and ts, testisacs.</p></caption><graphic xmlns:xlink="http://www.w3.org/1999/xlink" xlink:href="zookeys-445-057-g004.jpg" position="float" orientation="portrait" xlink:type="simple" id="oo_32587.jpg"/></fig><p>Eyes in three pairs, first pair dorsally on anterior margin of III, second and third pairs dorsolaterally on posterior margin of V (a1 + a2) (Fig. <xref ref-type="fig" rid="F3">3A</xref>). Nephridiopores in 17 pairs, one each situated ventrally at posterior margin of a1 of each somite in VIII–XXIV (Fig. <xref ref-type="fig" rid="F3">3B, E</xref>). Papillae numerous, minute, hardly visible, one row on every annulus.</p><p>Pharynx agnathous, euthylaematous, reaching to XIV a1/a2 (Fig. <xref ref-type="fig" rid="F3">3G</xref>). Crop tubular, reaching to XIX b5/b6 (Fig. <xref ref-type="fig" rid="F3">3G</xref>). Gastropore conspicuous, ventral in middle of XIII a1 (Fig. <xref ref-type="fig" rid="F3">3E, F</xref>). Gastroporal duct bulbous, slightly winding at junction with <!--PageBreak-->gastropore, joining with crop in XIV b5 (Fig. <xref ref-type="fig" rid="F3">3G</xref>). Intestine tubular, acecate, reaching to XXIV a1/a2. Rectum tubular, thin-walled, descending to anus.</p><p>Male gonopore in middle of XI b6 (Fig. <xref ref-type="fig" rid="F3">3E</xref>). Female gonopore in middle of XIII a1, inconspicuous, located posterior to gastropore (Fig. <xref ref-type="fig" rid="F3">3G</xref>). Gonopores separated by 1/2 + 4 + 1/2 annuli (Fig. <xref ref-type="fig" rid="F3">3E</xref>). Testisacs multiple, one or two on each side in each an<!--PageBreak--><!--PageBreak-->nulus, in XVIII a2 to XXV a1 (Fig. <xref ref-type="fig" rid="F4">4A</xref>). Paired epididymides in XVI a2 to XVIII a1, occupying 8 annuli (Fig. <xref ref-type="fig" rid="F4">4A</xref>). Ejaculatory bulbs absent. Paired ejaculatory ducts in XI a2/b5 to XVI a2, coiled in position posterior to ovisacs; each duct crossing ventrally beneath each ovisac, then loosely curved in position anterior to ovisacs; each widening from respective junction with epididymis, narrowing at junction with atrial cornua, then turning sharply inward toward atrial cornua with pre-atrial loop reaching to anterior margin of XI b5 (Fig. <xref ref-type="fig" rid="F4">4A</xref>). Pair of muscular atrial cornua ovate, in XI b5 and b6 (Fig. <xref ref-type="fig" rid="F4">4A–D</xref>). Atrium short, muscular, globular in XI b6 (Fig. <xref ref-type="fig" rid="F4">4B–D</xref>). Penis sheath and penis absent. Paired ovisacs elongated globular, one each in XIII a2–b6 (Fig. <xref ref-type="fig" rid="F4">4A, E</xref>). Oviducts thin-walled, left oviduct crossing ventrally beneath nerve cord; both oviducts converging into common oviduct in XIII a1/a2 (Fig. <xref ref-type="fig" rid="F4">4A, E</xref>). Common oviduct thin-walled, short, directly descending to female gonopore (Fig. <xref ref-type="fig" rid="F4">4E</xref>).</p></tp:treatment-sec><tp:treatment-sec sec-type="Variation"><title>Variation.</title><p>BL 22.4 (KUZ Z686) –35.2 (KUZ Z684) mm, BW 2.3 (KUZ Z691) –3.5 (KUZ Z684) mm, CL 1.1 (KUZ Z686)–1.7 (KUZ Z693) mm, CW 1.1 (KUZ Z686)–2.1 (KUZ Z689) mm. Somites III, IV uniannulate, each with slight dorsal furrow (KUZ Z695). Somite XXVI variable; often dorsally quadrannulate, ventrally triannulate, rarely with slight ventral furrow in a3; KUZ Z699 with quadrannulate; KUZ Z698, Z691 with triannulate with slight dorsal furrow in a3; KUZ Z689 with triannulate. Somite XXVII biannulate, or uniannulate with slight dorsal furrow. Eyes in three pairs; KUZ Z699 with one eye dorsoleft on posterior margin of III. Pharynx reaching to XIII/XIV–XIV a2/b5. Crop reaching to XIX b5/b6–XX a1. Gastropore occasionally slightly posterior to middle of XIII a1. Gastroporal duct joining with crop in XIV a1/a2–XIV b6; KUZ Z687 with thick, tubular duct. Intestine reaching to XXIII/XXIV–XXV a2. Male gonopore rarely slightly anterior to middle of XI b6, or slightly posterior to middle of XI b6. Female gonopore occasionally slightly posterior to middle of XIII a1. Testisacs in XVII b6–XIX a1 to XXIV b5–XXV a2. Epididymides in XV/XVI–XVI b5/b6 to XVII b5/b6–XVIII/XIX; occupying 7–10 annuli. Atrial cornua generally ovate; KUZ Z696 ellipsoid; KUZ Z687 fusiform. Pre-atrial loop absent, or reaching to middle of XI b5 (KUZ Z693, Z697). Ovisacs often in XIII a2–b6; KUZ Z687, Z699 in XIII a2, b5; KUZ Z696 right one in XIII a2–XIV a1/a2, left one in XIII a2–XIV a1. Right or left oviduct crossing ventrally beneath nerve cord; KUZ Z684, Z693 both oviducts converging into common oviduct in XIII a2.</p></tp:treatment-sec><tp:treatment-sec sec-type="Coloration"><title>Coloration.</title><p>In life, dorsal surface ochre (Fig. <xref ref-type="fig" rid="F5">5</xref>), whitish brown, or brown, ventral surface grayish white or yellowish white; individuals from Shizuoka Pref. (KUZ Z687, Z688), dorsal surface whitish yellow. Colour faded in preservative, rarely with one dorsal black line from VII a3–IX a2 to XIX b5–XXVI b6 (KUZ Z691, Z693, Z694, Z698).</p><fig id="F5" position="float" orientation="portrait"><label>Figure 5.</label><caption><p><italic><tp:taxon-name><tp:taxon-name-part taxon-name-part-type="genus">Orobdella</tp:taxon-name-part> <tp:taxon-name-part taxon-name-part-type="species">masaakikuroiwai</tp:taxon-name-part></tp:taxon-name></italic> sp. n., paratype, KUZ Z690. <bold>A</bold> Dorsal view of live animal. <bold>B</bold> Live animal found curled up under a stone at the type locality: scale bar, 2 mm.</p></caption><graphic xmlns:xlink="http://www.w3.org/1999/xlink" xlink:href="zookeys-445-057-g005.jpg" position="float" orientation="portrait" xlink:type="simple" id="oo_32588.jpg"/></fig><!--PageBreak--></tp:treatment-sec><tp:treatment-sec sec-type="Distribution (see Fig. 1 for the locality numbers)"><title>Distribution (see Fig. <xref ref-type="fig" rid="F1">1</xref> for the locality numbers).</title><p>This species was primarily collected from localities in Nagano Prefecture: the east-central part (locality number 3), and the southeastern part along the Inadani Basin (locality numbers 4–7). This species was also found in the western mountainous part of the Metropolitan Tokyo area (locality number 1), as well as in the Amagi Mountain Range in the central part of the Izu Peninsula, Shizuoka Prefecture (locality number 2). The locality data for this species suggested that <italic><tp:taxon-name><tp:taxon-name-part taxon-name-part-type="genus">Orobdella</tp:taxon-name-part> <tp:taxon-name-part taxon-name-part-type="species">masaakikuroiwai</tp:taxon-name-part></tp:taxon-name></italic> sp. n. would be widely distributed in mountainous regions such as the southwestern part of the Kanto Region and the southeastern part of the Chubu Region, Honshu, Japan. The lowest elevation among the localities was 230 m above sea level (a.s.l.) (locality number 1), and the highest was ca. 1860 m a.s.l. (locality number 3).</p></tp:treatment-sec><tp:treatment-sec sec-type="Natural history"><title>Natural history.</title><p>This species was generally found curled up under rocks or fallen leaves in moist mountainous habitats (Fig. <xref ref-type="fig" rid="F5">5B</xref>). Soil was sometimes observed in the digestive tract during specimen dissection. This species is therefore considered an earthworm-feeder as are the other known <italic><tp:taxon-name><tp:taxon-name-part taxon-name-part-type="genus">Orobdella</tp:taxon-name-part></tp:taxon-name></italic> leeches.</p><p>Mature leeches with an obvious clitellum were collected on 20 July (KUZ Z690, Z691, Z693, Z694) and 10 August (KUZ Z697) at two sites in Nagano Prefecture (locality numbers 4 and 7, elevation ca. 875 m and 1098 m, respectively). These findings indicate that the reproductive season of this species may begin in mid-to-late July.</p></tp:treatment-sec><tp:treatment-sec sec-type="Remarks"><title>Remarks.</title><p>Although the leech specimens examined in this study were small (up to 35 mm), several individuals, including the holotype, were determined to be mature due to the possession of an obvious clitellum and developed testisacs. Specimen KUZ Z687 possessed a tubular gastroporal duct and fusiform atrial cornua. Immature leeches may have these characteristics, because the sperm ducts and testisacs of specimen KUZ Z687 are undeveloped and barely detectable.</p><p>The new species unambiguously belongs to the genus <italic><tp:taxon-name><tp:taxon-name-part taxon-name-part-type="genus">Orobdella</tp:taxon-name-part></tp:taxon-name></italic> as it has all the generic diagnostic characteristics (see <xref ref-type="bibr" rid="B25">Nakano et al. (2012)</xref> for the generic diagnosis): post-anal annulus absent; pharynx agnathous, euthylaematous; gastropore in XIII; gastroporal duct lying on female organ; gonopores separated by more than one full somite; testisacs multiple; male atrium in XI without penis sheath and penis; ovisacs globular in XIII; female median reproductive system essentially lacking.</p><p>According to previous taxonomic studies (<xref ref-type="bibr" rid="B17">Nakano 2010</xref>, <xref ref-type="bibr" rid="B18">2011a</xref>, <xref ref-type="bibr" rid="B21">2012b</xref>, <xref ref-type="bibr" rid="B23">Nakano and Gongalsky 2014</xref>, <xref ref-type="bibr" rid="B24">Nakano and Lai 2012</xref>, <xref ref-type="bibr" rid="B26">Nakano and Seo 2012</xref>, <xref ref-type="bibr" rid="B27">2014</xref>), <!--PageBreak--><!--PageBreak--><italic><tp:taxon-name><tp:taxon-name-part taxon-name-part-type="genus">Orobdella</tp:taxon-name-part> <tp:taxon-name-part taxon-name-part-type="species">masaakikuroiwai</tp:taxon-name-part></tp:taxon-name></italic> sp. n. differs from the six other quadrannulate species (i.e., <italic><tp:taxon-name><tp:taxon-name-part taxon-name-part-type="genus">Orobdella</tp:taxon-name-part> <tp:taxon-name-part taxon-name-part-type="species">esulcata</tp:taxon-name-part></tp:taxon-name></italic> Nakano, 2010, <italic><tp:taxon-name><tp:taxon-name-part taxon-name-part-type="genus">Orobdella</tp:taxon-name-part> <tp:taxon-name-part taxon-name-part-type="species">kawakatsuorum</tp:taxon-name-part></tp:taxon-name></italic>, <italic><tp:taxon-name><tp:taxon-name-part taxon-name-part-type="genus">Orobdella</tp:taxon-name-part> <tp:taxon-name-part taxon-name-part-type="species">ketagalan</tp:taxon-name-part></tp:taxon-name></italic> Nakano &amp; Lai, 2012, <italic><tp:taxon-name><tp:taxon-name-part taxon-name-part-type="genus">Orobdella</tp:taxon-name-part> <tp:taxon-name-part taxon-name-part-type="species">koikei</tp:taxon-name-part></tp:taxon-name></italic>, <italic><tp:taxon-name><tp:taxon-name-part taxon-name-part-type="genus">Orobdella</tp:taxon-name-part> <tp:taxon-name-part taxon-name-part-type="species">tsushimensis</tp:taxon-name-part></tp:taxon-name></italic> Nakano, 2011a, and <italic><tp:taxon-name><tp:taxon-name-part taxon-name-part-type="genus">Orobdella</tp:taxon-name-part> <tp:taxon-name-part taxon-name-part-type="species">whitmani</tp:taxon-name-part></tp:taxon-name></italic> Oka, 1895) by the following combination of characteristics (Table <xref ref-type="table" rid="T3">3</xref>): body length less than 4 cm, IV uniannulate, gonopores separated by 1/2 + 4 + 1/2, XXV quadrannulate, gastroporal duct bulbous, epididymides in XVI to XVIII, atrial cornua ovate. Among the six above-listed quadrannulate species, only <italic><tp:taxon-name><tp:taxon-name-part taxon-name-part-type="genus">Orobdella</tp:taxon-name-part> <tp:taxon-name-part taxon-name-part-type="species">whitmani</tp:taxon-name-part></tp:taxon-name></italic> is present in Honshu. Both <italic><tp:taxon-name><tp:taxon-name-part taxon-name-part-type="genus">Orobdella</tp:taxon-name-part> <tp:taxon-name-part taxon-name-part-type="species">masaakikuroiwai</tp:taxon-name-part></tp:taxon-name></italic> sp. n. and <italic><tp:taxon-name><tp:taxon-name-part taxon-name-part-type="genus">Orobdella</tp:taxon-name-part> <tp:taxon-name-part taxon-name-part-type="species">whitmani</tp:taxon-name-part></tp:taxon-name></italic> possess 1/2 + 4 + 1/2 annuli between the gonopores, a bulbous gastroporal duct, and epididymides in XVI–XVIII. Thus, it is difficult to distinguish these two species using these diagnostic features. However, <italic><tp:taxon-name><tp:taxon-name-part taxon-name-part-type="genus">Orobdella</tp:taxon-name-part> <tp:taxon-name-part taxon-name-part-type="species">whitmani</tp:taxon-name-part></tp:taxon-name></italic> is a large species and grows up to ca. 10 cm (<xref ref-type="bibr" rid="B17">Nakano 2010</xref>, <xref ref-type="bibr" rid="B30">Oka 1895</xref>). Therefore, <italic><tp:taxon-name><tp:taxon-name-part taxon-name-part-type="genus">Orobdella</tp:taxon-name-part> <tp:taxon-name-part taxon-name-part-type="species">masaakikuroiwai</tp:taxon-name-part></tp:taxon-name></italic> sp. n. clearly differs from mature individuals of <italic><tp:taxon-name><tp:taxon-name-part taxon-name-part-type="genus">Orobdella</tp:taxon-name-part> <tp:taxon-name-part taxon-name-part-type="species">whitmani</tp:taxon-name-part></tp:taxon-name></italic> in body length. However, distinguishing the new species from a small juvenile of <italic><tp:taxon-name><tp:taxon-name-part taxon-name-part-type="genus">Orobdella</tp:taxon-name-part> <tp:taxon-name-part taxon-name-part-type="species">whitmani</tp:taxon-name-part></tp:taxon-name></italic> can be complex. Because immature individuals of <italic><tp:taxon-name><tp:taxon-name-part taxon-name-part-type="genus">Orobdella</tp:taxon-name-part> <tp:taxon-name-part taxon-name-part-type="species">whitmani</tp:taxon-name-part></tp:taxon-name></italic> possess a tubular gastroporal duct (Nakano, unpublished observation) and mature individuals of <italic><tp:taxon-name><tp:taxon-name-part taxon-name-part-type="genus">Orobdella</tp:taxon-name-part> <tp:taxon-name-part taxon-name-part-type="species">masaakikuroiwai</tp:taxon-name-part></tp:taxon-name></italic> sp. n. possess a bulbous gastroporal duct, the characteristics of the duct could be used to distinguish between the two. However, insofar as immature leeches of both species have a tubular gastroporal duct, this characteristic is not useful for discriminating between immature individuals of <italic><tp:taxon-name><tp:taxon-name-part taxon-name-part-type="genus">Orobdella</tp:taxon-name-part> <tp:taxon-name-part taxon-name-part-type="species">masaakikuroiwai</tp:taxon-name-part></tp:taxon-name></italic> sp. n. and <italic><tp:taxon-name><tp:taxon-name-part taxon-name-part-type="genus">Orobdella</tp:taxon-name-part> <tp:taxon-name-part taxon-name-part-type="species">whitmani</tp:taxon-name-part></tp:taxon-name></italic>. DNA data might be useful for identification, similar to the DNA barcoding of freshwater leeches (e.g. <xref ref-type="bibr" rid="B28">Oceguera-Figueroa et al. (2010)</xref>). In addition to DNA data, interbreeding experiments or karyological studies may be crucial for definitive clarification between <italic><tp:taxon-name><tp:taxon-name-part taxon-name-part-type="genus">Orobdella</tp:taxon-name-part> <tp:taxon-name-part taxon-name-part-type="species">masaakikuroiwai</tp:taxon-name-part></tp:taxon-name></italic> sp. n. and <italic><tp:taxon-name><tp:taxon-name-part taxon-name-part-type="genus">Orobdella</tp:taxon-name-part> <tp:taxon-name-part taxon-name-part-type="species">whitmani</tp:taxon-name-part></tp:taxon-name></italic> as is the case with the species of <italic><tp:taxon-name><tp:taxon-name-part taxon-name-part-type="genus">Hirudo</tp:taxon-name-part></tp:taxon-name></italic> Linnaeus, 1758 in Europe (<xref ref-type="bibr" rid="B33">Petrauskiene et al. 2009</xref>, <xref ref-type="bibr" rid="B43">Utevsky et al. 2009</xref>).</p><table-wrap id="T3" position="float" orientation="portrait"><label>Table 3.</label><caption><p>Comparison of morphological characters between <italic><tp:taxon-name><tp:taxon-name-part taxon-name-part-type="genus">Orobdella</tp:taxon-name-part> <tp:taxon-name-part taxon-name-part-type="species">masaakikuroiwai</tp:taxon-name-part></tp:taxon-name></italic> sp. n. and six quadrannulate congeneric species.</p></caption><table rules="all"><tbody><tr><td rowspan="1" colspan="1"><bold>Character</bold></td><td rowspan="1" colspan="1"><italic><tp:taxon-name><tp:taxon-name-part taxon-name-part-type="genus">Orobdella</tp:taxon-name-part> <tp:taxon-name-part taxon-name-part-type="species">masaakikuroiwai</tp:taxon-name-part></tp:taxon-name></italic> sp. n.</td><td rowspan="1" colspan="1"><italic><tp:taxon-name><tp:taxon-name-part taxon-name-part-type="genus">Orobdella</tp:taxon-name-part> <tp:taxon-name-part taxon-name-part-type="species">esulcata</tp:taxon-name-part></tp:taxon-name></italic> <xref ref-type="bibr" rid="B17">Nakano 2010</xref></td><td rowspan="1" colspan="1"><italic><tp:taxon-name><tp:taxon-name-part taxon-name-part-type="genus">Orobdella</tp:taxon-name-part> <tp:taxon-name-part taxon-name-part-type="species">kawakatsuorum</tp:taxon-name-part></tp:taxon-name></italic> Richardson, 1975</td><td rowspan="1" colspan="1"><italic><tp:taxon-name><tp:taxon-name-part taxon-name-part-type="genus">Orobdella</tp:taxon-name-part> <tp:taxon-name-part taxon-name-part-type="species">ketagalan</tp:taxon-name-part></tp:taxon-name></italic> Nakano &amp; Lai, 2012</td><td rowspan="1" colspan="1"><italic><tp:taxon-name><tp:taxon-name-part taxon-name-part-type="genus">Orobdella</tp:taxon-name-part> <tp:taxon-name-part taxon-name-part-type="species">koikei</tp:taxon-name-part></tp:taxon-name></italic> Nakano, 2012b</td><td rowspan="1" colspan="1"><italic><tp:taxon-name><tp:taxon-name-part taxon-name-part-type="genus">Orobdella</tp:taxon-name-part> <tp:taxon-name-part taxon-name-part-type="species">tsushimensis</tp:taxon-name-part></tp:taxon-name></italic> Nakano, 2011a</td><td rowspan="1" colspan="1"><italic><tp:taxon-name><tp:taxon-name-part taxon-name-part-type="genus">Orobdella</tp:taxon-name-part> <tp:taxon-name-part taxon-name-part-type="species">whitmani</tp:taxon-name-part></tp:taxon-name></italic> Oka, 1895</td></tr><tr><td rowspan="1" colspan="1"><bold>Body length of mature individual</bold></td><td rowspan="1" colspan="1">less than 4 cm</td><td rowspan="1" colspan="1">up to ca 10 cm</td><td rowspan="1" colspan="1">up to ca 10 cm</td><td rowspan="1" colspan="1">up to ca 10 cm</td><td rowspan="1" colspan="1">less than 4 cm</td><td rowspan="1" colspan="1">up to ca 10 cm</td><td rowspan="1" colspan="1">up to ca 10 cm</td></tr><tr><td rowspan="1" colspan="1"><bold>Annulation of IV</bold></td><td rowspan="1" colspan="1">uniannulate</td><td rowspan="1" colspan="1">uniannulate</td><td rowspan="1" colspan="1">biannulate</td><td rowspan="1" colspan="1">uniannulate</td><td rowspan="1" colspan="1">uniannulate</td><td rowspan="1" colspan="1">uniannulate</td><td rowspan="1" colspan="1">uni- or biannulate</td></tr><tr><td rowspan="1" colspan="1"><bold>Number of annuli between gonopores</bold></td><td rowspan="1" colspan="1">1/2 + 4 + 1/2</td><td rowspan="1" colspan="1">2/3 + 4 + 1/3</td><td rowspan="1" colspan="1">6</td><td rowspan="1" colspan="1">1/2 + 4 + 1/2</td><td rowspan="1" colspan="1">1/2 + 4 + 1/2</td><td rowspan="1" colspan="1">1/2 + 5</td><td rowspan="1" colspan="1">1/2 + 4 +1/2</td></tr><tr><td rowspan="1" colspan="1"><bold>Annulation of XXV</bold></td><td rowspan="1" colspan="1">quadrannulate</td><td rowspan="1" colspan="1">quadrannulate</td><td rowspan="1" colspan="1">quadrannulate</td><td rowspan="1" colspan="1">quadrannulate</td><td rowspan="1" colspan="1">triannulate</td><td rowspan="1" colspan="1">quadrannulate</td><td rowspan="1" colspan="1">quadrannulate</td></tr><tr><td rowspan="1" colspan="1"><bold>Gastroporal duct</bold></td><td rowspan="1" colspan="1">bulbous</td><td rowspan="1" colspan="1">tubular, but bulbous at junction with gastropore</td><td rowspan="1" colspan="1">simple tubular</td><td rowspan="1" colspan="1">simple tubular</td><td rowspan="1" colspan="1">bulbous</td><td rowspan="1" colspan="1">bulbous</td><td rowspan="1" colspan="1">bulbous</td></tr><tr><td rowspan="1" colspan="1"><bold>Epididymides</bold></td><td rowspan="1" colspan="1">XVI to XVIII</td><td rowspan="1" colspan="1">XVI to XX</td><td rowspan="1" colspan="1">XVI to XVII</td><td rowspan="1" colspan="1">absent</td><td rowspan="1" colspan="1">XV to XX</td><td rowspan="1" colspan="1">XVII to XIX</td><td rowspan="1" colspan="1">XVI to XVIII</td></tr><tr><td rowspan="1" colspan="1"><bold>Atrial cornua</bold></td><td rowspan="1" colspan="1">ovate</td><td rowspan="1" colspan="1">ovate</td><td rowspan="1" colspan="1">undeveloped</td><td rowspan="1" colspan="1">undeveloped</td><td rowspan="1" colspan="1">ovate</td><td rowspan="1" colspan="1">ovate</td><td rowspan="1" colspan="1">ovate</td></tr></tbody></table></table-wrap><p>The quadrannulate <italic><tp:taxon-name><tp:taxon-name-part taxon-name-part-type="genus">Orobdella</tp:taxon-name-part> <tp:taxon-name-part taxon-name-part-type="species">masaakikuroiwai</tp:taxon-name-part></tp:taxon-name></italic> sp. n. is unequivocally distinguishable from the four species <italic><tp:taxon-name><tp:taxon-name-part taxon-name-part-type="genus">Orobdella</tp:taxon-name-part> <tp:taxon-name-part taxon-name-part-type="species">dolichopharynx</tp:taxon-name-part></tp:taxon-name></italic> Nakano, 2011b, <italic><tp:taxon-name><tp:taxon-name-part taxon-name-part-type="genus">Orobdella</tp:taxon-name-part> <tp:taxon-name-part taxon-name-part-type="species">ijimai</tp:taxon-name-part></tp:taxon-name></italic> Oka, 1895, <italic><tp:taxon-name><tp:taxon-name-part taxon-name-part-type="genus">Orobdella</tp:taxon-name-part> <tp:taxon-name-part taxon-name-part-type="species">mononoke</tp:taxon-name-part></tp:taxon-name></italic> Nakano, 2012a and <italic><tp:taxon-name><tp:taxon-name-part taxon-name-part-type="genus">Orobdella</tp:taxon-name-part> <tp:taxon-name-part taxon-name-part-type="species">shimadae</tp:taxon-name-part></tp:taxon-name></italic> Nakano, 2011b, due to their sexannulate mid-body somites, as well as <italic><tp:taxon-name><tp:taxon-name-part taxon-name-part-type="genus">Orobdella</tp:taxon-name-part> <tp:taxon-name-part taxon-name-part-type="species">octonaria</tp:taxon-name-part></tp:taxon-name></italic>, which possesses octannulate mid-body somites.</p></tp:treatment-sec><tp:treatment-sec><!--Section generated to contain objects referenced in tp:taxon-treatment.--><fig id="F1" position="float" orientation="portrait"><label>Figure 1.</label><caption><p>Map showing the collection localities of the specimens examined in this study. Open circle (4) indicates the <italic><tp:taxon-name><tp:taxon-name-part taxon-name-part-type="genus">Orobdella</tp:taxon-name-part> <tp:taxon-name-part taxon-name-part-type="species">masaakikuroiwai</tp:taxon-name-part></tp:taxon-name></italic> sp. n. type locality, and closed circles (1–3, 5–7) indicate additional localities.</p></caption><graphic xmlns:xlink="http://www.w3.org/1999/xlink" xlink:href="zookeys-445-057-g001.jpg" position="float" orientation="portrait" xlink:type="simple" id="oo_32584.jpg"/></fig><table-wrap id="T1" position="float" orientation="portrait"><label>Table 1.</label><caption><p>Collection localities in this study with the information on locality names.</p></caption><table rules="all"><tbody><tr><th rowspan="1" colspan="1">Locality number</th><th rowspan="1" colspan="1">Locality name</th></tr><tr><td rowspan="1" colspan="1">1</td><td rowspan="1" colspan="1">Akiruno, Tokyo Metropolis, Japan</td></tr><tr><td rowspan="1" colspan="1">2</td><td rowspan="1" colspan="1">Namesawakeikoku Valley, Izu Shizuoka Prefecture, Japan</td></tr><tr><td rowspan="1" colspan="1">3</td><td rowspan="1" colspan="1">Shibunoyu, Kitayama, Chino, Nagano Prefecture, Japan</td></tr><tr><td rowspan="1" colspan="1">4</td><td rowspan="1" colspan="1">Mt. Mitsugaisan, Ina, Nagano Prefecture, Japan</td></tr><tr><td rowspan="1" colspan="1">5</td><td rowspan="1" colspan="1">Shirabisotoge Pass, Ida, Nagano Prefecture, Japan</td></tr><tr><td rowspan="1" colspan="1">6</td><td rowspan="1" colspan="1">Ikuta, Matsukawa, Nagano Prefecture, Japan</td></tr><tr><td rowspan="1" colspan="1">7</td><td rowspan="1" colspan="1">Shiojidaira Nature Park, Iizuna, Nagano Prefecture, Japan</td></tr></tbody></table></table-wrap></tp:treatment-sec><ref-list><ref id="B25"><mixed-citation xmlns:xlink="http://www.w3.org/1999/xlink" xlink:type="simple"><person-group><name name-style="western"><surname>Nakano</surname><given-names>T</given-names></name><name name-style="western"><surname>Ramlah</surname><given-names>Z</given-names></name><name name-style="western"><surname>Hikida</surname><given-names>T</given-names></name></person-group> (<year>2012</year>) <article-title>Phylogenetic position of gastrostomobdellid leeches (<tp:taxon-name><tp:taxon-name-part taxon-name-part-type="class">Hirudinida</tp:taxon-name-part></tp:taxon-name>, <tp:taxon-name><tp:taxon-name-part taxon-name-part-type="order">Arhynchobdellida</tp:taxon-name-part></tp:taxon-name>, <tp:taxon-name><tp:taxon-name-part taxon-name-part-type="suborder">Erpobdelliformes</tp:taxon-name-part></tp:taxon-name>) and a new family for the genus <italic><tp:taxon-name><tp:taxon-name-part taxon-name-part-type="genus">Orobdella</tp:taxon-name-part></tp:taxon-name></italic>.</article-title><source>Zoologica Scripta</source><volume>41</volume>: <fpage>177</fpage>–<lpage>185</lpage>. doi: <ext-link ext-link-type="doi" xlink:href="10.1111/j.1463-6409.2011.00506.x" xlink:type="simple">10.1111/j.1463-6409.2011.00506.x</ext-link></mixed-citation></ref><ref id="B17"><mixed-citation xmlns:xlink="http://www.w3.org/1999/xlink" xlink:type="simple"><person-group><name name-style="western"><surname>Nakano</surname><given-names>T</given-names></name></person-group> (<year>2010</year>) <article-title>A new species of the genus <italic><tp:taxon-name><tp:taxon-name-part taxon-name-part-type="genus">Orobdella</tp:taxon-name-part></tp:taxon-name></italic> (<tp:taxon-name><tp:taxon-name-part taxon-name-part-type="class">Hirudinida</tp:taxon-name-part></tp:taxon-name>: <tp:taxon-name><tp:taxon-name-part taxon-name-part-type="order">Arhynchobdellida</tp:taxon-name-part></tp:taxon-name>: <tp:taxon-name><tp:taxon-name-part taxon-name-part-type="family">Gastrostomobdellidae</tp:taxon-name-part></tp:taxon-name>) from Kumamoto, Japan, and a redescription of <italic><tp:taxon-name><tp:taxon-name-part taxon-name-part-type="genus">O.</tp:taxon-name-part> <tp:taxon-name-part taxon-name-part-type="species">whitmani</tp:taxon-name-part></tp:taxon-name></italic> with the designation of the lectotype.</article-title><source>Zoological Science</source><volume>27</volume>: <fpage>880</fpage>–<lpage>887</lpage>. doi: <ext-link ext-link-type="doi" xlink:href="10.2108/zsj.27.880" xlink:type="simple">10.2108/zsj.27.880</ext-link></mixed-citation></ref><ref id="B18"><mixed-citation xmlns:xlink="http://www.w3.org/1999/xlink" xlink:type="simple"><person-group><name name-style="western"><surname>Nakano</surname><given-names>T</given-names></name></person-group> (<year>2011a</year>) <article-title>A new species of <italic><tp:taxon-name><tp:taxon-name-part taxon-name-part-type="genus">Orobdella</tp:taxon-name-part></tp:taxon-name></italic> (<tp:taxon-name><tp:taxon-name-part taxon-name-part-type="class">Hirudinida</tp:taxon-name-part></tp:taxon-name>: <tp:taxon-name><tp:taxon-name-part taxon-name-part-type="order">Arhynchobdellida</tp:taxon-name-part></tp:taxon-name>: <tp:taxon-name><tp:taxon-name-part taxon-name-part-type="family">Gastrostomobdellidae</tp:taxon-name-part></tp:taxon-name>) from Tsushima Island, Japan.</article-title><source>Species Diversity</source><volume>16</volume>: <fpage>39</fpage>–<lpage>47</lpage>.</mixed-citation></ref><ref id="B21"><mixed-citation xmlns:xlink="http://www.w3.org/1999/xlink" xlink:type="simple"><person-group><name name-style="western"><surname>Nakano</surname><given-names>T</given-names></name></person-group> (<year>2012b</year>) <article-title>A new species of <italic><tp:taxon-name><tp:taxon-name-part taxon-name-part-type="genus">Orobdella</tp:taxon-name-part></tp:taxon-name></italic> (<tp:taxon-name><tp:taxon-name-part taxon-name-part-type="class">Hirudinida</tp:taxon-name-part></tp:taxon-name>, <tp:taxon-name><tp:taxon-name-part taxon-name-part-type="order">Arhynchobdellida</tp:taxon-name-part></tp:taxon-name>, <tp:taxon-name><tp:taxon-name-part taxon-name-part-type="family">Gastrostomobdellidae</tp:taxon-name-part></tp:taxon-name>) and redescription of <italic><tp:taxon-name><tp:taxon-name-part taxon-name-part-type="genus">O.</tp:taxon-name-part> <tp:taxon-name-part taxon-name-part-type="species">kawakatsuorum</tp:taxon-name-part></tp:taxon-name></italic> from Hokkaido, Japan with the phylogenetic position of the new species.</article-title><source>ZooKeys</source><volume>169</volume>: <fpage>9</fpage>–<lpage>30</lpage>. doi: <ext-link ext-link-type="doi" xlink:href="10.3897/zookeys.169.2425" xlink:type="simple">10.3897/zookeys.169.2425</ext-link></mixed-citation></ref><ref id="B23"><mixed-citation xmlns:xlink="http://www.w3.org/1999/xlink" xlink:type="simple"><person-group><name name-style="western"><surname>Nakano</surname><given-names>T</given-names></name><name name-style="western"><surname>Gongalsky</surname><given-names>KB</given-names></name></person-group> (<year>2014</year>) <article-title>First record of <italic><tp:taxon-name><tp:taxon-name-part taxon-name-part-type="genus">Orobdella</tp:taxon-name-part> <tp:taxon-name-part taxon-name-part-type="species">kawakatsuorum</tp:taxon-name-part></tp:taxon-name></italic> (<tp:taxon-name><tp:taxon-name-part taxon-name-part-type="class">Hirudinida</tp:taxon-name-part></tp:taxon-name>: <tp:taxon-name><tp:taxon-name-part taxon-name-part-type="order">Arhynchobdellida</tp:taxon-name-part></tp:taxon-name>: <tp:taxon-name><tp:taxon-name-part taxon-name-part-type="suborder">Erpobdelliformes</tp:taxon-name-part></tp:taxon-name>) from Kunashir Island, Kuril Islands.</article-title><source>Biodiversity Data Journal</source><volume>2</volume>: <elocation-id>e1058</elocation-id>. doi: <ext-link ext-link-type="doi" xlink:href="10.3897/BDJ.2.e1058" xlink:type="simple">10.3897/BDJ.2.e1058</ext-link></mixed-citation></ref><ref id="B24"><mixed-citation xmlns:xlink="http://www.w3.org/1999/xlink" xlink:type="simple"><person-group><name name-style="western"><surname>Nakano</surname><given-names>T</given-names></name><name name-style="western"><surname>Lai</surname><given-names>Y-T</given-names></name></person-group> (<year>2012</year>) <article-title>A new species of <italic><tp:taxon-name><tp:taxon-name-part taxon-name-part-type="genus">Orobdella</tp:taxon-name-part></tp:taxon-name></italic> (<tp:taxon-name><tp:taxon-name-part taxon-name-part-type="class">Hirudinida</tp:taxon-name-part></tp:taxon-name>, <tp:taxon-name><tp:taxon-name-part taxon-name-part-type="order">Arhynchobdellida</tp:taxon-name-part></tp:taxon-name>, <tp:taxon-name><tp:taxon-name-part taxon-name-part-type="family">Orobdellidae</tp:taxon-name-part></tp:taxon-name>) from Taipei, Taiwan.</article-title><source>ZooKeys</source><volume>207</volume>: <fpage>49</fpage>–<lpage>63</lpage>. doi: <ext-link ext-link-type="doi" xlink:href="10.3897/zookeys.207.3334" xlink:type="simple">10.3897/zookeys.207.3334</ext-link></mixed-citation></ref><ref id="B26"><mixed-citation xmlns:xlink="http://www.w3.org/1999/xlink" xlink:type="simple"><person-group><name name-style="western"><surname>Nakano</surname><given-names>T</given-names></name><name name-style="western"><surname>Seo</surname><given-names>H-Y</given-names></name></person-group> (<year>2012</year>) <article-title>First record of <italic><tp:taxon-name><tp:taxon-name-part taxon-name-part-type="genus">Orobdella</tp:taxon-name-part> <tp:taxon-name-part taxon-name-part-type="species">tsushimensis</tp:taxon-name-part></tp:taxon-name></italic> (<tp:taxon-name><tp:taxon-name-part taxon-name-part-type="class">Hirudinida</tp:taxon-name-part></tp:taxon-name>: <tp:taxon-name><tp:taxon-name-part taxon-name-part-type="order">Arhynchobdellida</tp:taxon-name-part></tp:taxon-name>: <tp:taxon-name><tp:taxon-name-part taxon-name-part-type="family">Orobdellidae</tp:taxon-name-part></tp:taxon-name>) from Korea (Gageodo Island) and its molecular phylogenetic position within the genus.</article-title><source>Species Diversity</source><volume>17</volume>: <fpage>235</fpage>–<lpage>240</lpage>. doi: <ext-link ext-link-type="doi" xlink:href="10.12782/sd.17.2.235" xlink:type="simple">10.12782/sd.17.2.235</ext-link></mixed-citation></ref><ref id="B27"><mixed-citation xmlns:xlink="http://www.w3.org/1999/xlink" xlink:type="simple"><person-group><name name-style="western"><surname>Nakano</surname><given-names>T</given-names></name><name name-style="western"><surname>Seo</surname><given-names>H-Y</given-names></name></person-group> (<year>2014</year>) <article-title>First record of <italic><tp:taxon-name><tp:taxon-name-part taxon-name-part-type="genus">Orobdella</tp:taxon-name-part> <tp:taxon-name-part taxon-name-part-type="species">tsushimensis</tp:taxon-name-part></tp:taxon-name></italic> (<tp:taxon-name><tp:taxon-name-part taxon-name-part-type="class">Hirudinida</tp:taxon-name-part></tp:taxon-name>: <tp:taxon-name><tp:taxon-name-part taxon-name-part-type="order">Arhynchobdellida</tp:taxon-name-part></tp:taxon-name>: <tp:taxon-name><tp:taxon-name-part taxon-name-part-type="family">Gastrostomobdellidae</tp:taxon-name-part></tp:taxon-name>) from the Korean Peninsula and molecular phylogenetic relationships of the specimens.</article-title><source>Animal Systematics, Evolution and Diversity</source><volume>30</volume>: <fpage>87</fpage>–<lpage>94</lpage>. doi: <ext-link ext-link-type="doi" xlink:href="10.5635/ASED.2014.30.2.087" xlink:type="simple">10.5635/ASED.2014.30.2.087</ext-link></mixed-citation></ref><ref id="B30"><mixed-citation xmlns:xlink="http://www.w3.org/1999/xlink" xlink:type="simple"><person-group><name name-style="western"><surname>Oka</surname><given-names>A</given-names></name></person-group> (<year>1895</year>) <article-title>On some new Japanese land leeches. (<italic><tp:taxon-name><tp:taxon-name-part taxon-name-part-type="genus">Orobdella</tp:taxon-name-part></tp:taxon-name></italic> nov. gen.).</article-title><source>The Journal of the College of Science, Imperial University, Japan</source><volume>8</volume>: <fpage>275</fpage>–<lpage>306</lpage>.</mixed-citation></ref><ref id="B28"><mixed-citation xmlns:xlink="http://www.w3.org/1999/xlink" xlink:type="simple"><person-group><name name-style="western"><surname>Oceguera-Figueroa</surname><given-names>A</given-names></name><name name-style="western"><surname>León-Régagnon</surname><given-names>V</given-names></name><name name-style="western"><surname>Siddall</surname><given-names>ME</given-names></name></person-group> (<year>2010</year>) <article-title>DNA barcoding reveals Mexican diversity within the freshwater leech genus <italic><tp:taxon-name><tp:taxon-name-part taxon-name-part-type="genus">Helobdella</tp:taxon-name-part></tp:taxon-name></italic> (<tp:taxon-name><tp:taxon-name-part taxon-name-part-type="phylum">Annelida</tp:taxon-name-part></tp:taxon-name>: <tp:taxon-name><tp:taxon-name-part taxon-name-part-type="family">Glossiphoniidae</tp:taxon-name-part></tp:taxon-name>).</article-title><source>Mitochondrial DNA</source><volume>21</volume>: <fpage>24</fpage>–<lpage>29</lpage>. doi: <ext-link ext-link-type="doi" xlink:href="10.3109/19401736.2010.527965" xlink:type="simple">10.3109/19401736.2010.527965</ext-link></mixed-citation></ref><ref id="B33"><mixed-citation xmlns:xlink="http://www.w3.org/1999/xlink" xlink:type="simple"><person-group><name name-style="western"><surname>Petrauskiene</surname><given-names>L</given-names></name><name name-style="western"><surname>Utevska</surname><given-names>O</given-names></name><name name-style="western"><surname>Utevsky</surname><given-names>SY</given-names></name></person-group> (<year>2009</year>) <article-title>Can different species of medicinal leeches (<italic><tp:taxon-name><tp:taxon-name-part taxon-name-part-type="genus">Hirudo</tp:taxon-name-part></tp:taxon-name></italic> spp.) interbreed?</article-title><source>Invertebrate Biology</source><volume>128</volume>: <fpage>324</fpage>–<lpage>331</lpage>. doi: <ext-link ext-link-type="doi" xlink:href="10.1111/j.1744-7410.2009.00180.x" xlink:type="simple">10.1111/j.1744-7410.2009.00180.x</ext-link></mixed-citation></ref><ref id="B43"><mixed-citation xmlns:xlink="http://www.w3.org/1999/xlink" xlink:type="simple"><person-group><name name-style="western"><surname>Utevsky</surname><given-names>SY</given-names></name><name name-style="western"><surname>Kovalenko</surname><given-names>N</given-names></name><name name-style="western"><surname>Doroshenko</surname><given-names>K</given-names></name><name name-style="western"><surname>Petrauskiene</surname><given-names>L</given-names></name><name name-style="western"><surname>Klymenko</surname><given-names>V</given-names></name></person-group> (<year>2009</year>) <article-title>Chromosome numbers for three species of medicinal leeches (<italic><tp:taxon-name><tp:taxon-name-part taxon-name-part-type="genus">Hirudo</tp:taxon-name-part></tp:taxon-name></italic> spp.).</article-title><source>Systematic Parasitology</source><volume>74</volume>: <fpage>95</fpage>–<lpage>102</lpage>. doi: <ext-link ext-link-type="doi" xlink:href="10.1007/s11230-009-9198-2" xlink:type="simple">10.1007/s11230-009-9198-2</ext-link></mixed-citation></ref></ref-list></tp:taxon-treatment>
